# Supplementary material for: Variability in ambient ozone and fine particle concentrations and population susceptibility among Canadian health regions
Source: Can J Public Health. 2019 Jan 7;110(2):149–58. doi: 10.17269/s41997-018-0169-8 (PMC6964403; doi:10.17269/s41997-018-0169-8)
Supplement: Supplementary file 3 — (XLSX 36 kb) [file 41997_2018_169_MOESM3_ESM.xlsx]

## Sheet: results by health region
Online Resource 3, Results by health region
Stieb DM*, Yao J, Henderson SB, Pinault L, Smith-Doiron MH, Robichaud A, van Donkelaar A, Martin RV, Ménard R, Brook JR. Variability in ambient ozone and fine particle concentrations and population susceptibility among Canadian health regions. Can J Public Health
*corresponding author, Health Canada and School of Epidemiology and Public Health, University of Ottawa, dave.stieb@canada.ca
Health_Region	Province	Urban	Rural	<10	75+	asthma, COPD, heart disease, diabetes	pregnant	outdoor work	< high school education	inadequate Vitamin C	remainder of 10-19 and 65-74	Restrictive Total	Inclusive Total	PM2.5 (µg/m3)	O3 8h (ppb)	O3 1h (ppb)	Restrictive quartile	Inclusive quartile	PM2.5 quartile	Ozone quartile
EASTERN REGIONAL	N&L	0.655	0.345	0.0958886	0.0614943	0.154425	0.0067138	0.160358	0.0430548	0.0640772	0.106172	0.318522	0.692183	4.45823	26.3217	34.7878	2	1	2	1
CENTRAL REGIONAL	N&L	0.518	0.482	0.085619	0.0865379	0.169553	0.00497985	0.157192	0.0929793	0.0536041	0.109027	0.346689	0.759491	3.23063	21.8598	28.4219	3	4	1	1
WESTERN REGIONAL	N&L	0.597	0.403	0.0865588	0.0831937	0.189248	0.00549617	0.150756	0.0774321	0.0542361	0.103382	0.364496	0.750302	3.75828	24.3601	31.6662	4	4	1	1
LABRADOR-GRENFEL	N&L	0.491	0.509	0.116247	0.0439619	0.173313	0.00645078	0.168373	0.0605715	0.0549844	0.10708	0.339972	0.73098	2.94539	18.6961	23.2275	3	3	1	1
SOUTH WEST NOVA	NS	0.209	0.791	0.0830892	0.0657305	0.199554	0.00482414	0.170584	0.0711897	0.0495462	0.116004	0.353198	0.760522	3.73471	32.1476	36.8213	3	4	1	2
V. DISTRICT H.	NS	0.578	0.422	0.093921	0.0598685	0.175554	0.00547199	0.151222	0.0514661	0.0578708	0.121225	0.334815	0.716599	3.60827	34.8873	39.5599	2	2	1	2
COLCHESTER EAST	NS	0.509	0.491	0.0999384	0.0546368	0.175348	0.00560578	0.15586	0.0482878	0.0576859	0.126147	0.335529	0.72351	3.62192	26.7666	35.343	3	3	1	1
PICTOU COUNTY	NS	0.501	0.499	0.0947533	0.0581721	0.172249	0.00539055	0.157585	0.0476575	0.0582262	0.116176	0.330565	0.710209	3.90444	26.812	35.2126	2	2	1	1
CAPE BRETON	NS	0.588	0.412	0.0919473	0.0612704	0.204546	0.00538431	0.144208	0.0419332	0.0557639	0.115315	0.363148	0.720368	4.43126	26.5064	34.9402	4	2	2	1
CAPITAL DISTRICT	NS	0.765	0.235	0.100308	0.0411904	0.148787	0.00724989	0.155128	0.0397374	0.0647773	0.108127	0.297535	0.665305	4.71338	23.8764	32.8327	1	1	2	1
P.E.I.	PEI	0.564	0.436	0.104521	0.0728917	0.168786	0.00660278	0.155845	0.047614	0.0585126	0.11496	0.352801	0.729733	2.74669	29.2844	37.9939	3	3	1	2
ZONE 1	NB	0.675	0.325	0.0961385	0.0743476	0.14852	0.0067639	0.154859	0.0442302	0.0628705	0.113778	0.32577	0.701508	3.92543	35.1225	37.3475	2	2	1	2
ZONE 2	NB	0.664	0.336	0.10206	0.0746221	0.165856	0.006108	0.148895	0.0400641	0.0607863	0.128816	0.348646	0.727208	4.43838	35.2421	38.5315	3	3	2	2
ZONE 3	NB	0.468	0.532	0.103711	0.0683848	0.14102	0.00693833	0.171535	0.0361022	0.0618091	0.127457	0.320054	0.716957	3.90845	36.2847	39.6174	2	2	1	2
ZONE 4	NB	0.437	0.563	0.0875076	0.0850229	0.195216	0.00557736	0.158342	0.0773641	0.0518817	0.100712	0.373324	0.761623	4.0636	34.2005	37.8156	4	4	1	2
ZONE 5	NB	0.411	0.589	0.0764131	0.10113	0.190142	0.00514336	0.16275	0.0746227	0.0527132	0.0994113	0.372829	0.762326	4.16587	33.1777	36.0321	4	4	2	2
ZONE 6	NB	0.363	0.637	0.0732374	0.0866444	0.152402	0.00529199	0.173947	0.113439	0.0524726	0.115115	0.317575	0.772549	3.52701	34.6538	38.3042	1	4	1	2
ZONE 7	NB	0.32	0.68	0.0874877	0.0910862	0.192557	0.00486815	0.163403	0.0796745	0.0499244	0.104448	0.375999	0.773449	3.54936	35.108	39.0422	4	4	1	2
BAS-ST-LAURENT	QC	0.409	0.591	0.0943667	0.0953059	0.143809	0.0067282	0.170084	0.0854053	0.0541154	0.1045	0.34021	0.754314	3.646	33.5241	37.471	3	4	1	2
SAG./LAC ST-JEAN	QC	0.706	0.294	0.098739	0.084847	0.16693	0.0067267	0.142397	0.0648737	0.0590178	0.109839	0.357243	0.73337	4.95235	33.8128	37.9653	4	3	2	2
CAPITALE-NAT	QC	0.884	0.116	0.0975563	0.0819171	0.134974	0.0081763	0.138023	0.0512142	0.0662832	0.108931	0.322624	0.687076	7.30808	33.8852	36.9557	2	1	4	2
MAUR./CTR-QUEBEC	QC	0.672	0.328	0.0980288	0.0906308	0.168108	0.00704634	0.1432	0.0626798	0.0572796	0.111588	0.363814	0.73856	6.12955	37.6966	41.1542	4	3	3	3
L ESTRIE	QC	0.562	0.438	0.104209	0.0795235	0.122711	0.00755859	0.161747	0.0891096	0.0572014	0.130173	0.314002	0.752233	5.89528	38.3996	40.9964	1	4	3	3
MONTREAL	QC	1	0	0.104619	0.0762631	0.1343	0.0097461	0.133717	0.0309822	0.0676567	0.104799	0.324928	0.662082	8.6865	37.1094	40.7798	2	1	4	3
OUTAOUAIS	QC	0.681	0.319	0.112859	0.0552779	0.151311	0.00832854	0.157546	0.0540915	0.0606762	0.107952	0.327777	0.708042	5.90311	42.0139	44.14	2	2	3	3
ABITIBI-TEMISC.	QC	0.455	0.545	0.113162	0.0684731	0.159329	0.0070232	0.16756	0.0821716	0.0531674	0.101994	0.347987	0.752881	3.77241	30.9819	34.9234	3	4	1	1
COTE-NORD	QC	0.661	0.339	0.110861	0.0662603	0.179327	0.00704309	0.149221	0.081127	0.0524599	0.0975599	0.363492	0.74386	3.63191	27.9346	31.3727	4	3	1	1
NORD-DU-QUEBEC	QC	0.91	0.09	0.11086	0.041122	0.158511	0.00781753	0.138542	0.0743718	0.0611272	0.113392	0.318311	0.705744	3.28237	25.2092	28.1323	2	2	1	1
GASP.-ILES-MADE.	QC	0.104	0.896	0.0823189	0.0981741	0.192691	0.00584803	0.176372	0.0938372	0.0474968	0.108377	0.379032	0.805114	2.94253	31.1981	35.2323	4	4	1	1
CHAU.-APPALACHES	QC	0.513	0.487	0.109908	0.0780811	0.124217	0.00731028	0.168035	0.0661639	0.0594028	0.111729	0.319516	0.724847	5.66309	35.4622	39.1143	2	3	3	2
LAVAL	QC	1	0	0.113849	0.0778455	0.120477	0.00824452	0.13113	0.0426933	0.0666195	0.118818	0.320416	0.679677	8.30864	38.1721	41.2385	2	1	4	3
LANAUDIERE	QC	0.688	0.312	0.113888	0.0598444	0.160791	0.00733571	0.149822	0.061497	0.0586656	0.112019	0.34186	0.723864	6.64605	39.6466	42.957	3	3	4	3
LAURENTIDES	QC	0.686	0.314	0.106054	0.0612338	0.172197	0.00710431	0.148083	0.0560724	0.0593431	0.113232	0.34659	0.72332	6.81598	40.1373	43.211	3	3	4	3
MONTEREGIE	QC	0.791	0.209	0.111785	0.0653706	0.145324	0.00761428	0.144186	0.061377	0.061019	0.116572	0.330094	0.713248	6.84687	39.7301	42.8227	2	2	4	3
DISTR. ALGOMA HU	ON	0.727	0.273	0.0911735	0.100087	0.172613	0.00587414	0.136182	0.043184	0.0599201	0.128908	0.369748	0.737942	5.79184	40.9744	44.4099	4	3	3	3
BRANT COUNTY HU	ON	0.816	0.184	0.114068	0.0707507	0.159636	0.00684004	0.138886	0.0481576	0.0594445	0.122346	0.351295	0.720129	7.44794	49.3072	52.7344	3	2	4	4
DURHAM REG HU	ON	0.874	0.126	0.112068	0.0567007	0.152439	0.006673	0.139352	0.0334705	0.0639857	0.135718	0.32788	0.700406	7.05626	48.9298	53.7486	2	2	4	4
ELGIN-ST THOMAS	ON	0.597	0.403	0.12339	0.0699848	0.149512	0.00615152	0.154289	0.053005	0.0570901	0.126177	0.349038	0.739599	7.07207	50.7157	56.0903	3	3	4	4
GREY BRUCE HU	ON	0.369	0.631	0.0983807	0.0971187	0.133509	0.00571204	0.170701	0.0537464	0.0592236	0.136185	0.33472	0.754576	4.38203	44.0648	50.1522	2	4	2	4
HALDIMAND-NORF.	ON	0.347	0.653	0.0988268	0.084044	0.174291	0.00574835	0.170321	0.0473329	0.0551338	0.123623	0.36291	0.759321	5.92943	51.7043	55.2529	4	4	3	4
HALIBURTON, KAW	ON	0.318	0.682	0.0811903	0.108178	0.172379	0.00506647	0.164809	0.0319071	0.0593122	0.132244	0.366813	0.755085	4.59842	47.9963	53.4903	4	4	2	4
HALTON REG. HU	ON	0.975	0.025	0.124081	0.061615	0.109869	0.00706722	0.13339	0.0255618	0.0698377	0.139671	0.302632	0.671093	6.80391	48.1213	51.9136	1	1	4	4
CITY HAMILTON HU	ON	0.929	0.071	0.102864	0.0772053	0.152748	0.00751479	0.134101	0.0399555	0.0624774	0.120669	0.340332	0.697535	7.91611	49.7892	52.3876	3	1	4	4
HASTINGS/P.E CNT	ON	0.416	0.584	0.0956212	0.0937155	0.203359	0.00530538	0.155105	0.0568175	0.0518034	0.108126	0.398001	0.769853	5.42444	48.3391	53.6823	4	4	3	4
HURON COUNTY HU	ON	0.34	0.66	0.10805	0.0958613	0.130273	0.00577313	0.169681	0.0783543	0.0529669	0.138298	0.339957	0.779257	4.94122	47.1628	53.1448	3	4	2	4
CHATHAM-KENT HU	ON	0.648	0.352	0.106636	0.0874625	0.167475	0.00619335	0.14634	0.0462723	0.0572398	0.123845	0.367767	0.741463	7.82081	53.6662	60.4246	4	3	4	4
KING/FRO/LEN/ADD	ON	0.637	0.363	0.0940635	0.0790056	0.165621	0.00669956	0.152494	0.0208627	0.064392	0.128286	0.345389	0.711424	5.86837	48.7793	50.8576	3	2	3	4
LAMBTON HU	ON	0.597	0.403	0.100196	0.088641	0.175226	0.00622935	0.148259	0.029939	0.0599734	0.121436	0.370293	0.7299	7.56319	49.9343	56.1971	4	3	4	4
LEEDS/GREN/LAN	ON	0.475	0.525	0.09049	0.089893	0.203001	0.00496345	0.148648	0.0293272	0.0580695	0.132419	0.388348	0.756812	5.07702	45.8333	48.3464	4	4	3	4
MIDDLESEX-LONDON	ON	0.882	0.118	0.105337	0.0715338	0.134791	0.00770789	0.141437	0.0332547	0.0659959	0.128855	0.31937	0.688913	7.93116	48.5029	53.1736	2	1	4	4
NIAGARA REG. HU	ON	0.823	0.177	0.0947226	0.0922281	0.141598	0.00626884	0.138716	0.0436902	0.0643022	0.129798	0.334817	0.711323	7.93994	53.0368	55.3428	2	2	4	4
N. BAY PARRY SND	ON	0.647	0.353	0.0887734	0.0890231	0.188677	0.00571813	0.141092	0.0512095	0.0584678	0.115242	0.372192	0.738203	4.98577	39.6728	44.8965	4	3	2	3
NORTHWESTERN HU	ON	0.698	0.302	0.140776	0.0606106	0.14934	0.00636542	0.145063	0.0480545	0.0572301	0.132851	0.357093	0.740291	4.10919	39.9417	44.9653	4	3	2	3
CITY OTTAWA HU	ON	0.88	0.12	0.106741	0.0618813	0.13144	0.00806066	0.144881	0.0159676	0.0698006	0.125964	0.308123	0.664736	6.78418	43.0857	44.8329	1	1	4	3
OXFORD COUNTY HU	ON	0.664	0.336	0.114023	0.0808479	0.131473	0.00644594	0.154501	0.0438399	0.0605637	0.124782	0.33279	0.716476	6.75809	47.3408	52.2049	2	2	4	4
PEEL REGIONAL HU	ON	0.983	0.017	0.118692	0.0462289	0.128831	0.00815301	0.137835	0.0324102	0.0675228	0.127276	0.301905	0.66695	6.95017	44.9353	49.6651	1	1	4	4
PERTH DHU	ON	0.662	0.338	0.115956	0.0811881	0.120424	0.0066641	0.155284	0.0734794	0.0573623	0.124511	0.324232	0.734868	5.54285	46.1794	51.7244	2	3	3	4
PETERBOROUGH HU	ON	0.654	0.346	0.0906063	0.0982768	0.190964	0.00641982	0.14341	0.0362772	0.058052	0.1068	0.386267	0.730806	5.32156	47.1259	51.9982	4	3	3	4
PORCUPINE HU	ON	0.564	0.436	0.110162	0.0703559	0.162096	0.00655876	0.160805	0.0578992	0.0561681	0.107028	0.349173	0.731073	3.86392	28.2656	31.7903	3	3	1	1
RENFREW HU	ON	0.508	0.492	0.0992432	0.0884361	0.146773	0.0065494	0.165481	0.0485764	0.0595885	0.104558	0.341001	0.719206	4.76638	40.6518	43.7243	3	2	2	3
EAST. ONTARIO HU	ON	0.505	0.495	0.102347	0.0774393	0.164985	0.0056457	0.163001	0.0526043	0.0571872	0.115776	0.350417	0.738986	4.83804	44.2964	46.8448	3	3	2	4
SIMCOE MUSKOKA	ON	0.633	0.367	0.100263	0.0767619	0.153756	0.0064166	0.154268	0.0460241	0.0609114	0.124603	0.337197	0.723003	4.46381	44.4253	50.5002	3	3	2	4
SUDBURY DHU	ON	0.803	0.197	0.0955178	0.0760836	0.147399	0.00663189	0.147812	0.0532284	0.062494	0.114977	0.325633	0.704144	4.98898	38.2567	42.7212	2	2	2	3
THUNDER BAY DHU	ON	0.76	0.24	0.0957505	0.0796407	0.147512	0.00669419	0.149508	0.0622742	0.0603563	0.116342	0.329597	0.718078	5.29094	35.8453	38.5367	2	2	3	2
TIMISKAMING HU	ON	0.513	0.487	0.0956668	0.0873415	0.223454	0.00587143	0.143379	0.0913189	0.0458448	0.109403	0.412334	0.80228	3.82975	32.0454	36.3634	4	4	1	2
WATERLOO HU	ON	0.929	0.071	0.116414	0.0593456	0.149674	0.0077765	0.13627	0.0410729	0.0628294	0.118293	0.33321	0.691675	6.80184	46.1197	50.7636	2	1	4	4
WELL.-DUF.-GUEL.	ON	0.741	0.259	0.113116	0.0636412	0.125659	0.00702009	0.154567	0.0300327	0.0653042	0.133563	0.309437	0.692904	5.24345	46.4261	51.5583	1	1	3	4
WINDSOR-ESSEX	ON	0.771	0.229	0.10624	0.0732561	0.153195	0.00671581	0.144996	0.0463643	0.0610029	0.13002	0.339407	0.72179	8.32901	53.2596	56.2194	3	2	4	4
YORK REGIONAL HU	ON	0.912	0.088	0.112434	0.0553331	0.105529	0.00744161	0.145729	0.0225789	0.072226	0.13823	0.280738	0.659501	6.30284	45.4782	49.9962	1	1	4	4
CITY OF TORONTO	ON	1	0	0.0991401	0.0720219	0.117427	0.00914431	0.139949	0.0451327	0.068091	0.109341	0.297733	0.660247	8.25962	42.8331	48.2936	1	1	4	3
WINNIPEG RHA	MB	0.994	0.006	0.108672	0.0677086	0.14802	0.0101555	0.130238	0.040317	0.0645332	0.115623	0.334556	0.685267	6.27833	34.7733	40.0942	2	1	3	2
PRAIRIE M. H.	MB	0.618	0.382	0.127869	0.0857334	0.142186	0.00873678	0.147154	0.0528638	0.0550661	0.131816	0.364525	0.751425	4.56891	37.0182	41.6258	4	4	2	3
INTERLAKE E. RHA	MB	0.373	0.627	0.117956	0.0683521	0.141685	0.00737736	0.170096	0.0596335	0.0556623	0.135651	0.33537	0.756413	3.6695	36.3253	41.2388	3	4	1	3
NORTHEN RHA	MB	0.855	0.145	0.212098	0.0212395	0.115207	0.0101792	0.133368	0.0586124	0.0524567	0.146922	0.358723	0.750083	3.89829	23.0033	26.4052	4	4	1	1
SOUTHEN HEALTH	MB	0.443	0.557	0.153958	0.058083	0.0879455	0.00924443	0.175768	0.0699117	0.0546462	0.138138	0.309231	0.747695	4.35192	38.8434	43.8908	1	4	2	3
SUN COUNTRY	SK	0.666	0.334	0.125759	0.0794533	0.147851	0.00866091	0.146691	0.0681147	0.0528604	0.114949	0.361724	0.744339	4.64861	41.7656	44.1009	4	4	2	3
FIVE HILLS	SK	0.837	0.163	0.115799	0.0971395	0.132863	0.00825039	0.136212	0.0715384	0.0570825	0.115263	0.354052	0.734147	4.63885	42.8228	45.2714	3	3	2	3
CYPRESS	SK	0.575	0.425	0.113104	0.097169	0.15892	0.00766514	0.146432	0.0504323	0.0546299	0.12519	0.376857	0.753542	4.27195	41.2646	43.9315	4	4	2	3
QU APPELLE	SK	0.84	0.16	0.122664	0.0645054	0.146024	0.0100437	0.140742	0.0371238	0.0622495	0.110969	0.343238	0.694322	5.41563	44.2536	45.6451	3	1	3	4
SUNRISE	SK	0.704	0.296	0.117296	0.108841	0.151319	0.00743118	0.13554	0.0477194	0.0549926	0.122767	0.384887	0.745906	3.79172	36.8759	39.4491	4	4	1	3
SASKATOON	SK	0.872	0.128	0.122595	0.0610752	0.100764	0.0110846	0.150359	0.0350659	0.0675787	0.11894	0.295518	0.667461	5.3285	35.8547	38.8037	1	1	3	2
HEARTLAND	SK	0.603	0.397	0.125525	0.0798383	0.133326	0.00852754	0.156098	0.0627603	0.0574896	0.109916	0.347217	0.733481	3.99589	38.8211	42.2981	3	3	1	3
KELSEY TRAIL	SK	0.602	0.398	0.129248	0.0957197	0.0977306	0.00752625	0.152632	0.0838513	0.0548088	0.137473	0.330225	0.758989	3.72391	31.8728	34.617	2	4	1	1
PRINCE ALBERT	SK	0.669	0.331	0.140841	0.0727873	0.112993	0.00875581	0.149523	0.0545392	0.0574283	0.14117	0.335377	0.738038	4.35092	34.0123	36.9271	3	3	2	2
PRAIRIE NORTH	SK	0.673	0.327	0.157422	0.0565716	0.106307	0.00947852	0.155473	0.0612244	0.0569812	0.128768	0.32978	0.732226	5.20826	35.0799	40.2484	2	3	3	2
MAMAW/KEEW/ATHAB	SK	0.17	0.83	0.221706	0.0197084	0.136521	0.0108777	0.184353	0.0882743	0.0368495	0.134796	0.388813	0.833086	4.61825	25.3615	29.1268	4	4	2	1
SOUTH ZONE	AB	0.827	0.173	0.134764	0.0650172	0.155236	0.00883532	0.134239	0.0485792	0.0580439	0.12564	0.363853	0.730355	5.44917	43.3939	49.7262	4	3	3	4
CALGARY ZONE	AB	0.955	0.045	0.123496	0.0440278	0.110735	0.0103181	0.144363	0.0315406	0.0702456	0.112253	0.288577	0.646979	7.29214	41.5985	48.375	1	1	4	4
CENTRAL ZONE	AB	0.778	0.222	0.12973	0.0587495	0.135416	0.00883278	0.148106	0.0542959	0.0597347	0.114995	0.332728	0.70986	6.76744	40.318	50.2282	2	2	4	4
EDMONTON ZONE	AB	0.913	0.087	0.119894	0.0504914	0.121398	0.0103465	0.145574	0.032244	0.0676924	0.11162	0.302129	0.65926	8.24937	36.0707	46.7303	1	1	4	3
NORTH ZONE	AB	0.676	0.324	0.14866	0.0370637	0.119797	0.00971204	0.162582	0.0708348	0.0569437	0.113859	0.315232	0.719452	5.61281	31.6416	41.0259	1	2	3	2
EAST KOOTENAY	BC	0.824	0.176	0.100109	0.0819337	0.105983	0.00613449	0.146132	0.0416709	0.0698923	0.132321	0.294161	0.684178	5.73919	42.0606	48.7542	1	1	3	4
KOOTENAY-BOUND.	BC	0.571	0.429	0.0883759	0.0901845	0.105159	0.00574912	0.166265	0.0370525	0.0689503	0.139007	0.289469	0.700744	5.34191	39.808	45.0077	1	2	3	3
OKANAGAN	BC	0.741	0.259	0.0859445	0.107416	0.124741	0.00594277	0.143754	0.0461064	0.0651908	0.131207	0.324044	0.710302	5.85083	39.014	45.7581	2	2	3	3
THOMPSON/CARIBOO	BC	0.692	0.308	0.0920415	0.0824063	0.128868	0.00587557	0.152342	0.0458263	0.0662919	0.134777	0.309191	0.708428	5.39047	35.4283	42.958	1	2	3	3
FRASER EAST	BC	0.876	0.124	0.118187	0.0740678	0.137293	0.00652838	0.135786	0.0387078	0.063512	0.13733	0.336076	0.711411	6.0437	37.9931	44.3615	3	2	3	3
FRASER NORTH	BC	0.987	0.013	0.0984481	0.0593576	0.110539	0.00758319	0.144215	0.0317476	0.0721457	0.121359	0.275928	0.645396	6.60407	33.2636	38.9262	1	1	4	2
FRASER SOUTH	BC	0.961	0.039	0.11338	0.0604848	0.127812	0.00709069	0.135704	0.0272037	0.0682311	0.136242	0.308767	0.676148	5.91165	33.3169	38.6777	1	1	3	2
RICHMOND	BC	1	0	0.0889849	0.0649262	0.107479	0.00763174	0.145086	0.0255227	0.0743527	0.128343	0.269021	0.642325	7.01674	32.0354	36.9987	1	1	4	2
VANCOUVER	BC	1	0	0.0767719	0.0671524	0.0906327	0.00964205	0.151826	0.0312347	0.0768988	0.108213	0.244199	0.612371	6.83867	32.0166	36.6901	1	1	4	1
N. SHORE/C. GARI	BC	0.891	0.109	0.0967181	0.0814211	0.112495	0.00636986	0.140793	0.0144374	0.0740239	0.137812	0.297004	0.664071	5.41154	33.0604	38.3132	1	1	3	2
S. VANCOUVER ISL	BC	0.897	0.103	0.0845546	0.0928023	0.140561	0.00657864	0.134917	0.0198958	0.0711274	0.136888	0.324497	0.687325	5.75894	32.859	39.1405	2	1	3	2
C. VANCOUVER ISL	BC	0.724	0.276	0.0874538	0.102148	0.1495	0.00512262	0.136318	0.024828	0.0672026	0.151413	0.344224	0.723986	4.53883	32.9952	39.7234	3	3	2	2
N. VANCOUVER ISL	BC	0.801	0.199	0.0942931	0.0853713	0.163557	0.00540549	0.130968	0.0421058	0.0644658	0.139056	0.348627	0.725223	4.53706	27.4383	33.6778	3	3	2	1
NORTHWEST	BC	0.769	0.231	0.123586	0.0518031	0.130053	0.00647919	0.148423	0.054028	0.0620658	0.137405	0.311921	0.713843	4.48065	16.8831	21.398	1	2	2	1
NORTH. INTERIOR	BC	0.706	0.294	0.11483	0.0532748	0.127583	0.00643336	0.159073	0.0780527	0.0594879	0.122773	0.302121	0.721508	5.22048	28.1679	36.0048	1	2	3	1
NORTHEAST	BC	0.81	0.19	0.14074	0.0377907	0.1193	0.00743943	0.152267	0.0522925	0.0615383	0.12419	0.30527	0.695557	4.7579	25.5032	33.1443	1	1	2	1
YUKON	YK	0.584	0.416	0.114788	0.0311706	0.12787	0.00822494	0.178027	0.0415665	0.0661013	0.112849	0.282054	0.680598	3.67133	9.47087	11.0333	1	1	1	1
NWT	NWT	0.619	0.381	0.151432	0.0222601	0.109762	0.0118121	0.177987	0.0782532	0.0559261	0.108628	0.295267	0.716061	4.54209	11.931	17.272	1	2	2	1
NUNAVUT	NUN	0.464	0.536	0.222459	0.00886844	0.109155	0.0181603	0.168597	0.181462	0.0293377	0.132328	0.358643	0.870368	4.15822	8.23996	15.1849	4	4	2	1
