# Supplementary material for: Variability in ambient ozone and fine particle concentrations and population susceptibility among Canadian health regions
Source: Can J Public Health. 2019 Jan 7;110(2):149–58. doi: 10.17269/s41997-018-0169-8 (PMC6964403; doi:10.17269/s41997-018-0169-8)
Supplement: Supplementary file 4 — (XLSX 16 kb) [file 41997_2018_169_MOESM4_ESM.xlsx]

## Sheet: calculator
Susceptibility Factor	Proportion of Age Group with Susceptibility Factor (yellow cells), Proportion of Total Population (other cells)
age	<10	10-14		15		16-19		20-24		25-34		35-44		45-64		65-74		75+	sum	cumulative sum
	0.108		0.052		0.011		0.049		0.07		0.138		0.133		0.281		0.088	0.069	0.177	0.177
asthma, COPD, heart disease, diabetes			0.105		0.105		0.105		0.101		0.101		0.114		0.205		0.346
		0.00546	0.04654	0.001155	0.009845	0.005145	0.043855	0.00707	0.06293	0.013938	0.124062	0.015162	0.117838	0.057605	0.223395	0.030448	0.057552		0.135983	0.312983
pregnant*			0		0.009		0.009		0.03		0.07		0.023		0.002		0
		0	0.04654	4.3062e-05	0.00979979	0.000191822	0.0436536	0.000923183	0.0619667	0.00433349	0.119631	0.00135785	0.116455	0.000223842	0.222948	0	0.057552		0.00707324	0.320056
outdoor work			0		0		0.331973		0.331973		0.241435		0.241435		0.241435		0
		0	0.04654	0	0.00979979	0.0144918	0.0291618	0.0205713	0.0413954	0.028883	0.0907477	0.0281163	0.0883388	0.0538274	0.169121	0	0.057552		0.14589	0.465946
< high school education			0		0		0		0.067		0.067		0.057		0.103		0.208
		0	0.04654	0	0.00979979	0	0.0291618	0.00277349	0.0386219	0.0060801	0.0846676	0.00503531	0.0833035	0.0174194	0.151701	0.0119708	0.0455812		0.0432792	0.509225
inadequate Vitamin C			0.054		0.054		0.054		0.132		0.132		0.132		0.164		0.164
		0.00251316	0.0440268	0.000529189	0.0092706	0.00157474	0.0275871	0.0050981	0.0335238	0.0111761	0.0734915	0.0109961	0.0723074	0.024879	0.126822	0.00747531	0.0381059		0.0642417	0.573467
remainder of 10-19 and 65-74
		0.0440268		0.0092706		0.0275871										0.0381059			0.11899	0.692457
		outdoor work
		<25	25-64	16-64
		0.177	0.823
Urban population	0.82	0.297855	0.216622	0.231		0.25593	<-weighted average of cells c22 and d22 by proportion of working population by age (cells c19 and d19)
Rural population	0.18	0.487399	0.354472	0.378		0.25746	<-weighted average of cells e20 and e21 by proportion of population by urban rural status (cells b20 and b21)
		0.33	0.24
NOTES: data shown are Canada-wide values; user inputs are shown in green or yellow highlight; cells b2 through s2 and b20 and b21 must sum to 1 or 100%; cells g20 and g21 must be equal
*cells F6, H6, J6, L6 N6 and P6 represent proportion of females who are pregnant
Online Resource 4, Percent susceptibility calculator
Stieb DM*, Yao J, Henderson SB, Pinault L, Smith-Doiron MH, Robichaud A, van Donkelaar A, Martin RV, Ménard R, Brook JR. Variability in ambient ozone and fine particle concentrations and population susceptibility among Canadian health regions. Can J Public Health
*corresponding author, Health Canada and School of Epidemiology and Public Health, University of Ottawa, dave.stieb@canada.ca
