# Supplementary material for: Variability in ambient ozone and fine particle concentrations and population susceptibility among Canadian health regions
Source: Can J Public Health. 2019 Jan 7;110(2):149–58. doi: 10.17269/s41997-018-0169-8 (PMC6964403; doi:10.17269/s41997-018-0169-8)
Supplement: Supplementary file 5 — (XLSX 11 kb) [file 41997_2018_169_MOESM5_ESM.xlsx]

## Sheet: crosstab susceptibilty O3 PM2.5
	Quartile	O3q1	O3q2	O3q3	O3q4	PMq1	PMq2	PMq3	PMq4				Restrictive
Restrictive	1	7	7	7	6	2	5	10	10			Quartile	1	2	3	4
	2	4	9	6	8	6	3	8	10		Inclusive	1	18	8	2	0
	3	6	6	7	9	10	9	3	6			2	6	14	5	1
	4	7	5	8	8	8	11	7	2			3	0	3	15	10
Inclusive	1	5	8	5	10	1	3	8	16			4	3	2	6	17
	2	6	5	8	7	5	5	9	7
	3	5	7	8	8	6	10	7	5
	4	8	7	7	6	14	10	4	0
Online Resource 5, Crosstab of quartiles of percent susceptible, O3 and PM2.5
Stieb DM*, Yao J, Henderson SB, Pinault L, Smith-Doiron MH, Robichaud A, van Donkelaar A, Martin RV, Ménard R, Brook JR. Variability in ambient ozone and fine particle concentrations and population susceptibility among Canadian health regions. Can J Public Health
*corresponding author, Health Canada and School of Epidemiology and Public Health, University of Ottawa, dave.stieb@canada.ca
