# Supplementary material for: Variability in ambient ozone and fine particle concentrations and population susceptibility among Canadian health regions
Source: Can J Public Health. 2019 Jan 7;110(2):149–58. doi: 10.17269/s41997-018-0169-8 (PMC6964403; doi:10.17269/s41997-018-0169-8)
Supplement: Supplementary file 6 — (XLSX 19 kb) [file 41997_2018_169_MOESM6_ESM.xlsx]

## Sheet: health regions in quartile 4
Health_Region	Province	Urban	Rural	<10	75+	asthma, COPD, heart disease, diabetes	pregnant	outdoor work	< high school education	inadequate Vitamin C	remainder of 10-19 and 65-74	Restrictive Total	Inclusive Total	PM2.5 (µg/m3)	O3 8h (ppb)	O3 1h (ppb)	Restrictive quartile	Inclusive quartile	PM2.5 quartile	Ozone quartile
GREY BRUCE HU	ON	0.369	0.631	0.0983807	0.0971187	0.133509	0.00571204	0.170701	0.0537464	0.0592236	0.136185	0.33472	0.754576	4.38203	44.0648	50.1522	2	4	2	4	1
HALDIMAND-NORF.	ON	0.347	0.653	0.0988268	0.084044	0.174291	0.00574835	0.170321	0.0473329	0.0551338	0.123623	0.36291	0.759321	5.92943	51.7043	55.2529	4	4	3	4	1
HALIBURTON, KAW	ON	0.318	0.682	0.0811903	0.108178	0.172379	0.00506647	0.164809	0.0319071	0.0593122	0.132244	0.366813	0.755085	4.59842	47.9963	53.4903	4	4	2	4	1
HASTINGS/P.E CNT	ON	0.416	0.584	0.0956212	0.0937155	0.203359	0.00530538	0.155105	0.0568175	0.0518034	0.108126	0.398001	0.769853	5.42444	48.3391	53.6823	4	4	3	4	1
HURON COUNTY HU	ON	0.34	0.66	0.10805	0.0958613	0.130273	0.00577313	0.169681	0.0783543	0.0529669	0.138298	0.339957	0.779257	4.94122	47.1628	53.1448	3	4	2	4	1
CHATHAM-KENT HU	ON	0.648	0.352	0.106636	0.0874625	0.167475	0.00619335	0.14634	0.0462723	0.0572398	0.123845	0.367767	0.741463	7.82081	53.6662	60.4246	4	3	4	4	1
LAMBTON HU	ON	0.597	0.403	0.100196	0.088641	0.175226	0.00622935	0.148259	0.029939	0.0599734	0.121436	0.370293	0.7299	7.56319	49.9343	56.1971	4	3	4	4	1
LEEDS/GREN/LAN	ON	0.475	0.525	0.09049	0.089893	0.203001	0.00496345	0.148648	0.0293272	0.0580695	0.132419	0.388348	0.756812	5.07702	45.8333	48.3464	4	4	3	4	1
PETERBOROUGH HU	ON	0.654	0.346	0.0906063	0.0982768	0.190964	0.00641982	0.14341	0.0362772	0.058052	0.1068	0.386267	0.730806	5.32156	47.1259	51.9982	4	3	3	4	1
SOUTH ZONE	AB	0.827	0.173	0.134764	0.0650172	0.155236	0.00883532	0.134239	0.0485792	0.0580439	0.12564	0.363853	0.730355	5.44917	43.3939	49.7262	4	3	3	4	1
Online Resource 6, Results for health regions in quartile 4 of percent more susceptible and O3 or PM2.5
Stieb DM*, Yao J, Henderson SB, Pinault L, Smith-Doiron MH, Robichaud A, van Donkelaar A, Martin RV, Ménard R, Brook JR. Variability in ambient ozone and fine particle concentrations and population susceptibility among Canadian health regions. Can J Public Health
*corresponding author, Health Canada and School of Epidemiology and Public Health, University of Ottawa, dave.stieb@canada.ca
